# Supplementary material for: Woody plant encroachment alters the vegetative and reproductive phenology of a Vereda palm swamp in Cerrado
Source: Int J Biometeorol. 2026 Jun 30;70(7):199. doi: 10.1007/s00484-026-03256-8 (PMC13320010; doi:10.1007/s00484-026-03256-8)
Supplement: Supplementary file 1 — Supplementary Material 1 (CSV 7.07 KB) [file 484_2026_3256_MOESM1_ESM.csv]

area	mes	Moran_I	p_value	z_score
Vereda1	GCC_1	0.3507856009303143	0.001	10.84654929133809
Vereda1	GCC_2	0.3232856413988341	0.001	10.00638628456943
Vereda1	GCC_3	0.5010981943811511	0.001	15.412806484923811
Vereda1	GCC_4	0.3895219884756577	0.001	12.371874666809637
Vereda1	GCC_5	0.4447217372122914	0.001	13.619474239182358
Vereda1	GCC_6	0.3255865799726419	0.001	10.1190350560144
Vereda1	GCC_7	0.1358921726389913	0.001	4.213639039415217
Vereda1	GCC_8	0.2399198515617317	0.001	7.464879475074819
Vereda1	GCC_9	0.5168775961056538	0.001	15.637254953980005
Vereda1	GCC_10	0.550848362029577	0.001	17.470764233383825
Vereda1	GCC_11	0.4751690584448373	0.001	14.645832798461894
Vereda1	GCC_12	0.4510109771995548	0.001	14.035848737920638
Vereda2	GCC_1	0.3801714038963407	0.001	11.951836716408806
Vereda2	GCC_2	0.3150095726545305	0.001	10.099728750122878
Vereda2	GCC_3	0.3178507728114493	0.001	9.598802594575826
Vereda2	GCC_4	0.3171352123246262	0.001	9.617323932958774
Vereda2	GCC_5	0.4130489422985724	0.001	12.497798867799093
Vereda2	GCC_6	0.4912262462674814	0.001	15.89322696440944
Vereda2	GCC_7	0.4150981851942906	0.001	12.181088938963136
Vereda2	GCC_8	0.5313608935235399	0.001	16.09742202584058
Vereda2	GCC_9	0.4174496818423384	0.001	12.879173602919446
Vereda2	GCC_10	0.3854630892860829	0.001	11.543715855337927
Vereda2	GCC_11	0.2895879931701978	0.001	8.968644312707653
Vereda2	GCC_12	0.3155864459916074	0.001	9.843452107888744
Vereda3	GCC_1	0.492992393751945	0.001	15.423618139876009
Vereda3	GCC_2	0.296905269814097	0.001	9.082144990315925
Vereda3	GCC_3	0.2561566143690462	0.001	8.173497644685325
Vereda3	GCC_4	0.2700712007971234	0.001	8.381080129077143
Vereda3	GCC_5	0.2972023129147689	0.001	9.23290398676448
Vereda3	GCC_6	0.2719353747892373	0.001	8.539109690453897
Vereda3	GCC_7	0.2954094832565254	0.001	9.455619370883731
Vereda3	GCC_8	0.3331891675147456	0.001	10.260925684174005
Vereda3	GCC_9	0.6900266161929071	0.001	21.268412853044374
Vereda3	GCC_10	0.6972588180177894	0.001	21.46619483220088
Vereda3	GCC_11	0.6603994309851092	0.001	20.15398436193932
Vereda3	GCC_12	0.6030952501874353	0.001	19.302310152041382
Vereda4	GCC_1	0.4971850825466214	0.001	15.348716377994748
Vereda4	GCC_2	0.4534429209361806	0.001	13.617040296046758
Vereda4	GCC_3	0.4223979531824938	0.001	13.24537634449884
Vereda4	GCC_4	0.4521196658062255	0.001	14.139074789420633
Vereda4	GCC_5	0.459689872012161	0.001	13.904842115730291
Vereda4	GCC_6	0.4947774870759988	0.001	15.686972992590352
Vereda4	GCC_7	0.5499423431498014	0.001	17.053981944652207
Vereda4	GCC_8	0.4916308312948185	0.001	15.073516551933466
Vereda4	GCC_9	0.4729890468240344	0.001	14.975189066951588
Vereda4	GCC_10	0.4931945153798166	0.001	15.198685116612898
Vereda4	GCC_11	0.4884801973700696	0.001	15.792570251593292
Vereda4	GCC_12	0.3939484313797289	0.001	12.956265831104654
Vereda5	GCC_1	0.3933057154382909	0.001	12.421122036429786
Vereda5	GCC_2	0.2684915298009548	0.001	8.495279053475796
Vereda5	GCC_3	0.2662604663068397	0.001	8.529809687007319
Vereda5	GCC_4	0.3448233063702935	0.001	10.747275045891788
Vereda5	GCC_5	0.4004282964313975	0.001	12.288701738482796
Vereda5	GCC_6	0.3354937346663786	0.001	10.412754985186597
Vereda5	GCC_7	0.3366269480632533	0.001	11.097161413800343
Vereda5	GCC_8	0.263399999905595	0.001	8.392330110203654
Vereda5	GCC_9	0.5349167180048019	0.001	16.03796084341766
Vereda5	GCC_10	0.4973010330511273	0.001	14.819850556211277
Vereda5	GCC_11	0.5094084961387276	0.001	15.95610955001896
Vereda5	GCC_12	0.3949553781890416	0.001	12.62343487447197
adensamento1	GCC_1	0.4219831106385402	0.001	13.456660082613444
adensamento1	GCC_2	0.3465552584975324	0.001	10.54189889756927
adensamento1	GCC_3	0.3450463201515583	0.001	10.940562284205807
adensamento1	GCC_4	0.3223748734344528	0.001	9.73841901770895
adensamento1	GCC_5	0.338927141536965	0.001	10.618889050993902
adensamento1	GCC_6	0.3673700107189682	0.001	11.55460661105694
adensamento1	GCC_7	0.3820498440381595	0.001	12.046352911751184
adensamento1	GCC_8	0.4988951602339607	0.001	15.212962028961304
adensamento1	GCC_9	0.465032073721102	0.001	14.831456609178794
adensamento1	GCC_10	0.4425485291418758	0.001	13.54427035557974
adensamento1	GCC_11	0.4393808957168769	0.001	13.9882413481655
adensamento1	GCC_12	0.4171952774743983	0.001	12.896764734237347
adensamento2	GCC_1	0.2966576943163332	0.001	9.276096372838555
adensamento2	GCC_2	0.2693318957502252	0.001	8.279355864705986
adensamento2	GCC_3	0.2623828779741752	0.001	7.909393357182121
adensamento2	GCC_4	0.4341406864445324	0.001	12.992347482652455
adensamento2	GCC_5	0.5547281792832409	0.001	17.31009843481855
adensamento2	GCC_6	0.5368829546212764	0.001	17.14499715917818
adensamento2	GCC_7	0.5515132920807843	0.001	16.80209616701436
adensamento2	GCC_8	0.6485228144941927	0.001	19.69360236915632
adensamento2	GCC_9	0.6561340436058183	0.001	19.90304908655304
adensamento2	GCC_10	0.6458172708422488	0.001	21.45930505754672
adensamento2	GCC_11	0.6575903685341234	0.001	20.646378351449133
adensamento2	GCC_12	0.6614645498557888	0.001	20.11883342737112
adensamento3	GCC_1	0.287104933150746	0.001	8.717034324574735
adensamento3	GCC_2	0.2320064887627649	0.001	7.222835203276229
adensamento3	GCC_3	0.2713827193891134	0.001	8.626039354276665
adensamento3	GCC_4	0.2752264640551213	0.001	8.599969705825854
adensamento3	GCC_5	0.4483232424394659	0.001	14.407551809594729
adensamento3	GCC_6	0.4207738022405956	0.001	12.86921660774604
adensamento3	GCC_7	0.5178082226737605	0.001	15.649252601216382
adensamento3	GCC_8	0.513718383246845	0.001	15.744480881093136
adensamento3	GCC_9	0.6615005928044296	0.001	20.03269976441259
adensamento3	GCC_10	0.6659931161987874	0.001	19.90477575176469
adensamento3	GCC_11	0.6594406934355119	0.001	20.16847740215908
adensamento3	GCC_12	0.5439011259126117	0.001	17.05091603841121
adensamento4	GCC_1	0.4002200896794675	0.001	13.539123033964168
adensamento4	GCC_2	0.3886576609531019	0.001	11.626252169888147
adensamento4	GCC_3	0.4141058257865313	0.001	13.00837543718661
adensamento4	GCC_4	0.3484576435679271	0.001	10.947209337779674
adensamento4	GCC_5	0.4067323381599557	0.001	13.04652824946258
adensamento4	GCC_6	0.366179447423158	0.001	11.590768239971888
adensamento4	GCC_7	0.3994946155282786	0.001	12.329802188151117
adensamento4	GCC_8	0.6180966076690441	0.001	19.02458926341001
adensamento4	GCC_9	0.6426085359710846	0.001	19.92967870377505
adensamento4	GCC_10	0.6357804141912352	0.001	19.1267336342908
adensamento4	GCC_11	0.5539402917604266	0.001	16.706524740367794
adensamento4	GCC_12	0.4775384718209599	0.001	14.853828165899506
adensamento5	GCC_1	0.4547189773303096	0.001	14.494992539020954
adensamento5	GCC_2	0.4098370253626754	0.001	12.212171338965096
adensamento5	GCC_3	0.4393595028901998	0.001	13.26235227182157
adensamento5	GCC_4	0.4416302242705823	0.001	13.559149196403355
adensamento5	GCC_5	0.4893871618002915	0.001	14.857121175308372
adensamento5	GCC_6	0.5392875291871254	0.001	16.30327237479237
adensamento5	GCC_7	0.5399096206688482	0.001	17.0166197769202
adensamento5	GCC_8	0.4970258593385692	0.001	15.337643171799323
adensamento5	GCC_9	0.5283818002009829	0.001	16.363354711548162
adensamento5	GCC_10	0.5322968577389975	0.001	16.409221957142822
adensamento5	GCC_11	0.5147478090393279	0.001	15.906935597699794
adensamento5	GCC_12	0.5200930849646777	0.001	15.879204217977646
