# Supplementary material for: Woody plant encroachment alters the vegetative and reproductive phenology of a Vereda palm swamp in Cerrado
Source: Int J Biometeorol. 2026 Jun 30;70(7):199. doi: 10.1007/s00484-026-03256-8 (PMC13320010; doi:10.1007/s00484-026-03256-8)
Supplement: Supplementary file 2 — Supplementary Material 2 (CSV 1.17 KB) [file 484_2026_3256_MOESM2_ESM.csv]

area	ambiente	GCC_mean	GCC_max	GCC_min	Amplitude	CV_temporal
Vereda1	Vereda	0.3429148261573796	0.3640383568368988	0.3239533425219162	0.0400850143149825	4.088321832809275
Vereda2	Vereda	0.3431207159085782	0.3544766129713791	0.3331572755333611	0.021319337438018	2.080458299909386
Vereda3	Vereda	0.3521582475618806	0.3722979773566836	0.3348290678510375	0.037468909505646	3.990123954430618
Vereda4	Vereda	0.3533461289515946	0.3652784059668593	0.3436631475843246	0.0216152583825346	2.0229456232207217
Vereda5	Vereda	0.3405431937674202	0.3620517007384274	0.3243800465203591	0.0376716542180682	4.137917495138513
adensamento1	Adensamento	0.3803730573996544	0.3995675365951034	0.3543628588655521	0.0452046777295513	3.612908114670125
adensamento2	Adensamento	0.3604231565659858	0.3803554546370174	0.3500808163689012	0.0302746382681162	2.64531089235371
adensamento3	Adensamento	0.3654390689854126	0.380610039053424	0.3524933684422419	0.0281166706111821	2.7636848715657094
adensamento4	Adensamento	0.3659981843982023	0.3834755571017023	0.3519612789154052	0.031514278186297	2.846993053391319
adensamento5	Adensamento	0.3635698673093995	0.3745769285990183	0.3521723562387319	0.0224045723602864	1.9179265657891928
