# Supplementary material for: Woody plant encroachment alters the vegetative and reproductive phenology of a Vereda palm swamp in Cerrado
Source: Int J Biometeorol. 2026 Jun 30;70(7):199. doi: 10.1007/s00484-026-03256-8 (PMC13320010; doi:10.1007/s00484-026-03256-8)
Supplement: Supplementary file 3 — Supplementary Material 3 (CSV 566 bytes) [file 484_2026_3256_MOESM3_ESM.csv]

Metrica	Vereda_media	Adensamento_media	Welch_p	MW_p	Cohen_d
GCC_mean	0.3464166224693706	0.3671606669317309	0.001661114410468	0.0079365079365079	3.026725639436061
GCC_max	0.3636286107740496	0.3837171031972531	0.0055369175887493	0.0079365079365079	2.4914666161965187
GCC_min	0.3319965760021997	0.3522141357661664	0.0045993025875904	0.0079365079365079	3.4327754108828303
Amplitude	0.0316320347718498	0.0315029674310866	0.9822528821201788	1.0	-0.0145191418296577
CV_temporal	3.2639534411017026	2.757364699554011	0.4029398023179733	0.4206349206349206	-0.5677725655644423
